# Supplementary material for: Increased diversity of a cervical microbiome associates with cervical cancer
Source: Front Oncol. 2022 Sep 28;12:1005537. doi: 10.3389/fonc.2022.1005537 (PMC9562559; doi:10.3389/fonc.2022.1005537)
Supplement: Supplementary Table 1 — Bacterial counts from MEGAN used to generate. [file Table_1.xlsx]

## Sheet: S1
Supplementary Table S1. Read counts used to generate Figure 2.
SampleID	A2	Acidaminococcus	Acidiphilium	Acidothermus	Acidovorax	Acinetobacter	Actinobacillus	Actinobaculum	Actinomyces	Actinomycetospora	Actinotignum	Adlercreutzia	Aeribacillus	Aerococcus	Aeromicrobium	Aeromonas	Afipia	Agathobacter	Aggregatibacter	Agrococcus	Agromyces	Akkermansia	Alishewanella	Alistipes	Alkalimonas	Alkanindiges	Alloiococcus	Alloprevotella	Allorhizobium-Neorhizobium-Pararhizobium-Rhizobium	Alloscardovia	Amaricoccus	Aminobacter	Ammoniphilus	Amnibacterium	Amnipila	Anaerococcus	Anaerosphaera	Anaerostignum	Anaerostipes	Anaerotruncus	Anaerovorax	Anditalea	Anoxybacillus	Aquabacterium	Arcanobacterium	Arthrobacter	Asticcacaulis	Atopobium	Aureimonas
13I	0	1	0	0	0	16	0	0	1232	0	23	0	0	3	0	0	0	137	0	0	0	0	0	8	1	0	0	0	0	0	0	0	0	0	0	4983	0	4	44	5	0	0	0	0	105	65	0	39	0
12I	0	0	0	0	0	18	0	0	607	0	0	3	0	0	0	3	0	55	83	0	0	0	5	161	0	0	0	0	0	0	0	0	0	0	0	24927	0	1	19	0	0	0	0	0	79	0	0	15	0
16I	0	0	0	0	0	1	0	0	2	0	0	0	0	0	0	0	0	0	0	0	0	0	0	0	0	0	0	0	0	0	0	2	0	0	0	8739	0	0	0	0	0	0	0	0	3	0	0	0	0
30I	0	3	0	0	0	0	0	0	98	0	0	0	0	0	0	0	0	0	0	0	0	0	0	1	0	0	0	50	0	0	0	0	0	0	0	11711	0	0	0	0	0	0	0	0	77	0	0	0	0
21I	0	0	0	0	0	1	0	0	3	0	0	0	0	0	0	0	0	0	0	0	0	0	0	0	0	0	0	0	0	0	2	2	0	0	0	1231	0	0	0	0	0	0	0	0	0	0	0	0	0
22I	0	0	0	1	0	11	0	0	25	0	0	0	0	0	3	0	0	0	0	0	0	0	0	0	0	1	0	0	0	0	0	2	0	1	0	2669	0	0	0	0	0	0	0	1	50	0	0	9	0
17I	0	2	0	0	0	8	0	2	141	0	0	0	0	0	0	0	0	0	0	0	0	0	0	0	0	0	0	0	0	2995	0	1	0	0	0	1919	0	1	0	0	0	0	0	0	1	0	0	0	0
4I	0	0	0	0	0	0	0	30	28	0	2	0	0	0	0	0	0	0	0	0	0	0	0	0	0	0	0	0	0	0	0	0	0	0	0	3995	0	0	0	0	0	0	0	0	12	0	0	567	0
5I	0	0	0	0	0	6	0	0	16	0	71	0	0	0	0	3	0	0	0	0	0	0	0	0	0	0	0	0	0	0	0	0	0	0	0	149	0	0	0	0	0	0	1	0	0	0	0	0	0
9I	0	0	0	0	0	0	0	0	177	0	161	0	0	465	0	0	0	0	0	0	0	0	0	0	0	0	0	0	0	0	0	0	0	0	0	667	0	0	0	0	0	0	0	0	4	0	0	167	0
10I	0	0	0	0	0	1	0	0	13	0	42	0	0	0	0	0	0	0	0	0	0	0	0	0	0	0	0	0	0	0	0	0	0	0	0	955	0	0	0	0	0	0	0	0	0	0	0	37	0
14I	0	0	0	0	0	1	0	0	11	0	0	0	0	0	0	0	0	0	0	0	0	0	0	0	0	0	0	0	0	0	0	0	0	0	0	1713	0	0	0	0	0	0	0	0	0	0	0	3	0
15I	0	0	0	0	0	0	0	0	0	0	0	0	0	2	0	0	0	0	0	0	0	0	0	1	0	0	0	0	0	0	0	0	0	0	0	13	0	0	0	0	0	0	0	0	0	0	0	905	0
7I	0	0	0	0	0	0	0	0	340	0	0	0	0	69	0	0	0	0	0	0	0	0	0	0	0	0	0	0	0	0	0	0	0	0	0	572	0	0	0	0	0	0	0	0	29	0	0	14054	0
18I	0	0	0	0	0	0	0	0	0	0	0	0	0	238	0	0	0	0	0	0	0	0	0	0	0	0	0	30	0	0	0	1	0	0	159	65	0	0	0	0	0	0	0	0	0	0	0	48	0
802K	0	0	0	0	0	1	0	8	0	0	2	0	0	0	0	0	0	0	0	0	0	0	0	2	0	0	2	0	0	0	0	0	0	0	0	661	0	0	0	0	0	0	0	0	0	0	0	4	0
808K	0	0	0	0	0	1	0	0	2	0	4	0	0	4881	0	0	0	0	0	0	0	0	0	1	0	0	0	0	0	0	0	0	0	0	0	5	0	0	0	0	0	0	0	0	0	0	0	35277	0
805K	0	0	0	0	0	0	0	0	1137	0	0	0	0	0	0	0	0	0	0	0	0	0	0	1	0	0	0	0	0	244	0	13	0	0	0	10	0	0	0	0	0	0	0	0	1	0	0	718	0
807K	0	0	0	0	0	0	0	0	1	0	0	0	0	0	0	0	0	0	0	0	0	0	0	0	0	0	0	0	0	0	0	4	4	0	0	1	0	0	0	0	0	0	0	0	0	0	0	0	0
786K	0	0	0	0	0	0	0	0	0	0	0	0	0	0	0	0	0	0	0	0	0	0	0	0	0	0	0	0	0	0	0	0	0	0	0	1	0	0	0	0	0	0	7	0	0	0	0	0	0
120K	0	0	0	0	0	22	0	0	19	10	0	0	0	0	0	0	0	1	0	0	0	0	0	7	0	0	0	14	0	0	0	0	0	0	0	1	0	0	3	0	0	0	0	0	0	0	0	0	0
796K	0	0	0	0	0	71	0	0	4	0	0	0	0	0	0	0	0	0	0	0	10	0	0	0	0	0	0	0	0	0	0	0	0	0	0	1	0	0	0	0	0	0	73	12	0	0	0	0	0
788K	0	0	0	0	0	4	0	0	0	0	0	0	0	0	0	0	0	4	0	0	0	0	0	7	0	0	0	1	0	1	0	17	0	0	0	9	0	0	0	0	0	0	0	0	0	0	0	0	0
119K	0	0	0	0	0	0	0	0	0	0	0	0	0	0	0	0	0	0	0	0	0	0	0	0	0	0	0	0	0	0	0	4	0	0	0	3	0	0	0	0	0	0	0	0	0	0	0	0	3
800K	0	0	0	0	0	1013	0	20	102	0	0	0	0	0	0	0	0	0	0	0	0	0	9	2	0	0	0	0	45	0	0	5580	0	0	0	213	0	0	0	0	0	5	45	0	0	63	35	0	0
789K	0	0	0	0	0	4	0	0	5	0	0	0	0	0	0	0	0	0	0	0	0	0	0	0	0	0	0	0	0	0	0	12	0	0	0	0	0	0	0	0	0	0	0	0	0	0	0	0	0
799K	0	13	0	0	0	6	1	0	0	0	0	2	0	0	0	0	0	14	0	0	0	0	0	41	0	0	1	19	0	0	0	16	0	0	0	52	0	3	12	0	0	0	6	0	0	0	0	0	0
792K	0	0	0	0	1	5	0	0	0	3	0	0	0	0	0	0	0	1	0	0	0	1	0	2	0	0	0	0	0	0	0	4	0	0	0	10	0	0	0	0	0	0	0	0	0	0	0	0	0
787K	0	0	0	0	0	58	0	0	0	0	0	0	0	0	0	0	0	0	0	0	0	0	0	1	3	0	0	0	17	0	0	3885	0	0	0	1	0	0	0	0	0	0	6	0	0	0	0	0	47
121K	0	0	0	0	0	2	1	0	2	0	0	0	0	0	0	0	0	0	0	0	0	0	0	0	0	0	0	1	0	0	0	1	0	0	0	23	0	0	0	0	0	0	0	0	0	0	0	27	0
801K	0	0	0	0	0	43	0	0	1	0	0	0	0	0	0	1	0	1	0	0	0	0	0	0	0	0	0	0	0	0	0	249	0	0	0	0	0	0	0	0	0	0	0	0	0	0	0	2	0
2501	0	0	0	0	0	0	0	0	0	0	0	0	0	533	0	0	0	0	0	0	0	0	0	0	0	0	0	0	0	0	0	0	0	0	0	60	0	0	0	0	0	0	0	0	0	0	0	29479	0
2515	0	0	0	0	0	7	0	193	80	0	40	0	0	10	0	0	0	0	0	0	0	0	0	3	0	0	0	0	0	916	0	8	0	0	0	2026	0	0	0	0	0	0	0	0	0	0	0	82	0
2567	1	0	0	0	0	1	0	0	1	0	0	0	0	0	0	0	0	0	0	0	0	0	0	0	0	0	0	0	0	0	0	0	0	0	0	10	0	0	0	0	0	0	1	0	0	0	0	0	0
2568	0	2	0	0	0	1	0	0	1	0	0	0	0	0	0	0	0	0	0	0	0	0	0	0	0	0	0	0	0	1087	0	2	0	0	0	156	0	0	0	0	0	0	0	0	0	0	0	110	0
2591	0	0	0	0	0	0	0	0	0	0	0	0	0	0	0	0	0	1	0	0	0	0	0	0	0	0	0	0	0	6	0	0	0	0	0	8	0	0	0	0	0	0	0	0	0	0	0	1	0
2592	0	0	0	0	0	0	0	1	0	0	1	0	0	0	0	0	0	1	0	0	0	0	0	1	0	0	0	2	0	0	0	0	0	0	0	8	0	0	0	0	0	0	0	0	0	0	0	1	0
2597	0	0	0	0	0	3	0	0	159	0	0	0	0	12	0	0	0	1	0	0	0	0	1	0	0	0	0	0	0	0	1	0	0	0	0	7732	0	0	0	0	0	0	0	0	0	0	0	0	0
2604	0	0	0	0	0	37	0	0	159	0	3	82	0	0	0	0	0	3008	0	0	0	0	0	445	0	0	0	33	0	7	0	0	0	0	0	7152	0	230	205	45	1	0	0	15	0	0	15	68	0
2608	0	0	1	0	0	1	0	18	49	0	5	0	0	0	0	0	1	8	0	1	0	0	0	1	0	0	0	0	0	0	0	0	0	0	0	4300	0	1	0	0	0	0	0	0	3	0	0	291	0
2628	0	0	0	0	0	179	0	0	35	0	0	0	49	0	0	10	0	10	0	0	0	0	24	22	0	0	0	43	0	3	0	0	0	0	0	11462	0	8	4	0	0	0	0	45	0	0	177	0	5
2629	0	0	0	0	0	0	0	0	0	0	0	0	0	3	0	0	0	0	0	0	0	0	0	0	0	0	0	0	0	1	0	0	0	0	0	14	0	0	0	0	0	0	0	0	0	0	0	5	0
2636	0	0	0	0	2	3	0	0	5	10	0	0	0	10	0	13	0	0	0	0	0	0	0	0	0	0	0	0	0	3	0	0	0	0	0	244	0	0	0	0	0	0	0	0	0	0	0	148	0
2641	0	0	0	0	0	4	0	0	5411	0	70	0	0	0	0	0	0	17	0	0	0	0	0	8	0	0	0	91	1	19375	0	0	0	0	0	39620	1	0	1	0	0	0	0	0	108	0	0	3	0
1204	0	0	0	0	0	4	0	28	1150	0	8	0	0	22	0	0	0	9	0	0	0	0	0	7	0	0	0	0	0	173	0	0	0	0	0	3578	0	0	0	0	0	0	0	0	0	0	0	76	0
[truncated: 411 more columns]

## Sheet: S2
Suplementary Table S2. Bacteria on genus level differentiating healthy controls and post-treatment samples.
genus	coef	se	test statistic	p-value	adj p-value	age group	AE/AN
Anaerococcus	5.89271	0.524915	11.226	3.03841e-29	4.07146e-27	premenopause	AN
Peptostreptococcus	4.92349	0.680979	7.23001	4.82961e-13	3.23584e-11	premenopause	AN
Peptoniphilus	4.0006	0.675571	5.92181	3.18414e-09	1.42225e-07	premenopause	AN
Dialister	3.73628	0.816772	4.57444	4.77491e-06	0.00015996	premenopause	AN
Finegoldia	4.35346	1.0164	4.28322	1.84211e-05	0.000493685	premenopause	AN
Prevotella	4.2055	1.02424	4.10597	4.02619e-05	0.000899182	premenopause	AN
Campylobacter	3.85148	0.953931	4.03749	5.40272e-05	0.00103424	premenopause	AE(M)
Parabacteroides	-0.86662	0.225625	-3.84097	0.000122548	0.00205268	premenopause	AN
Corynebacterium	3.46891	1.02853	3.37271	0.000744336	0.0103325	premenopause	AE
Brucella	-0.703681	0.209244	-3.36297	0.000771083	0.0103325	premenopause	AE
Streptococcus	3.22255	1.00463	3.20768	0.00133808	0.0163003	premenopause	AN (F)
Aminobacter	-2.25247	0.710646	-3.16961	0.00152646	0.0166912	premenopause	AE
Pluralibacter	-0.489089	0.155148	-3.15241	0.0016193	0.0166912	premenopause	AE
Bifidobacterium	-1.95072	0.628791	-3.10233	0.00192001	0.0183773	premenopause	AN
S5-A14a	2.34352	0.773939	3.02804	0.00246148	0.0219892	premenopause	NP.
Hoeflea	-0.644349	0.223366	-2.88472	0.00391762	0.0328101	premenopause	AE
Granulicatella	-0.855293	0.314147	-2.72259	0.00647726	0.0482196	premenopause	AN (F)
Ottowia	-0.581509	0.212505	-2.73645	0.00621053	0.0482196	premenopause	AN (F)
Mesorhizobium	-2.06473	0.475174	-4.34521	1.39141e-05	0.00260193	postmenopause	AE
Methylobacterium-Methylorubrum	2.03928	0.532298	3.83107	0.000127585	0.0119292	postmenopause	AE
Sphingomonas	2.06886	0.594598	3.47943	0.000502476	0.031321	postmenopause	AE
Porphyromonas	3.8398	1.13033	3.39706	0.000681138	0.0318432	postmenopause	AN
Diaphorobacter	1.80406	0.55701	3.23883	0.00120021	0.0374067	postmenopause	AE
Lentilitoribacter	-1.38513	0.42259	-3.27771	0.00104652	0.0374067	postmenopause	AE
Caulobacter	1.71989	0.549549	3.12964	0.0017502	0.0463526	postmenopause	AE
Gardnerella	-3.77816	1.22643	-3.08061	0.00206575	0.0463526	postmenopause	AN
Renibacterium	2.14425	0.701275	3.05764	0.00223087	0.0463526	postmenopause	AE
Coef- beta coefficient in ANCOM-BC log-linear model, se -standard error, test- statistic – test statistic for beta coefficient, p-value – p-value for beta coefficient, adj p-value – p-value adjusted for multiple comparisons, AN - anaerobic, AE – aerobic, AN(AEt) - aerotolerant anaerobic, AN(F) - facultatively anaerobic, AE(M) - microaerophilic, NP - No provided
